# Supplementary material for: The Role of ENHO in Pancreatic Adenocarcinoma: A Bioinformatics Approach
Source: Cancers (Basel). 2025 Jun 25;17(13):2139. doi: 10.3390/cancers17132139 (PMC12248484; doi:10.3390/cancers17132139)
Supplement: Supplementary file 1 [file cancers-17-02139-s001.zip]

Archive with 4 entries (4 files):
- Figures S1-S4.pdf
- Table S1.xlsx
- Table S4.xlsx
- Tables S2 and S3.pdf
