# Supplementary material for: The Role of ENHO in Pancreatic Adenocarcinoma: A Bioinformatics Approach
Source: Cancers (Basel). 2025 Jun 25;17(13):2139. doi: 10.3390/cancers17132139 (PMC12248484; doi:10.3390/cancers17132139)
Supplement: Supplementary file 1 [file cancers-17-02139-s001.zip › Table S1.xlsx]

## Sheet: Sheet1
	baseMean	FC	lfcSE	stat	pvalue	padj	symbol
ENSG00000004799	7633.94	1.98386	0.297478	-6.66892	2.58e-11	1.14e-09	PDK4
ENSG00000073792	1883.63	-1.22207	0.243613	5.01643	5.26e-07	7.57e-06	IGF2BP2
ENSG00000099769	136.645	1.54427	0.296182	-5.21391	1.85e-07	3.04e-06	IGFALS
ENSG00000099869	34.2572	1.21701	0.39088	-3.1135	0.0018488	0.00775599	IGF2-AS
ENSG00000115474	5.04839	1.67665	0.44074	-3.80417	0.00014228	0.000920001	KCNJ13
ENSG00000116194	382.34	1.13846	0.297646	-3.82488	0.000130837	0.00085597	ANGPTL1
ENSG00000117394	13693.9	-1.61661	0.24312	6.64945	2.94e-11	1.28e-09	SLC2A1
ENSG00000120457	534	1.42978	0.375436	-3.80832	0.000139917	0.000907241	KCNJ5
ENSG00000121361	848.309	1.01998	0.238607	-4.27474	1.91e-05	0.000166546	KCNJ8
ENSG00000132855	23.4199	2.1188	0.317791	-6.66728	2.61e-11	1.15e-09	ANGPTL3
ENSG00000133124	1.8241	1.62605	0.439434	-3.70032	0.000215326	0.00130146	IRS4
ENSG00000136231	323.185	-1.43106	0.401449	3.56473	0.000364226	0.00201979	IGF2BP3
ENSG00000137142	215.38	2.00746	0.325285	-6.17141	6.77e-10	2.19e-08	IGFBPL1
ENSG00000141837	1552.1	3.67566	0.354996	-10.3541	4.01e-25	4.13e-22	CACNA1A
ENSG00000146678	239.418	-1.1592	0.405538	2.85843	0.00425743	0.0154813	IGFBP1
ENSG00000148408	300.974	4.52731	0.424382	-10.668	1.44e-26	3.05e-23	CACNA1B
ENSG00000153822	1050.12	1.94404	0.404664	-4.80409	1.55e-06	1.93e-05	KCNJ16
ENSG00000156113	1234.44	1.40481	0.249494	-5.63066	1.8e-08	3.91e-07	KCNMA1
ENSG00000157388	1176.89	1.21145	0.220746	-5.48797	4.07e-08	8.02e-07	CACNA1D
ENSG00000157542	383.554	3.21093	0.35753	-8.98088	2.69e-19	5.47e-17	KCNJ6
ENSG00000159217	80.418	-1.41728	0.456762	3.10289	0.00191639	0.00798469	IGF2BP1
ENSG00000159399	5630.95	-1.43907	0.255026	5.64283	1.67e-08	3.66e-07	HK2
ENSG00000162989	412.905	2.85131	0.373555	-7.63289	2.3e-14	1.85e-12	KCNJ3
ENSG00000163581	222.355	1.23797	0.4419	-2.80147	0.005087	0.0179678	SLC2A2
ENSG00000163915	2.83129	-1.01192	0.329808	3.0682	0.00215353	0.00880812	IGF2BP2-AS1
ENSG00000165197	38.7748	2.33347	0.284499	-8.20205	2.36e-16	2.81e-14	VEGFD
ENSG00000167772	3879.61	-1.63588	0.340693	4.80162	1.57e-06	1.96e-05	ANGPTL4
ENSG00000168135	5.79609	1.25966	0.39703	-3.17271	0.00151021	0.00655646	KCNJ4
ENSG00000168348	2.31699	1.1321	0.384727	-2.9426	0.00325465	0.012454	INSM2
ENSG00000173404	962.528	4.19102	0.420445	-9.96806	2.1e-23	1.4e-20	INSM1
ENSG00000181856	54.5693	1.01882	0.213781	-4.7657	1.88e-06	2.28e-05	SLC2A4
ENSG00000187151	9.27896	2.07422	0.335811	-6.17674	6.54e-10	2.13e-08	ANGPTL5
ENSG00000187486	638.609	2.7109	0.286249	-9.47042	2.79e-21	9.7e-19	KCNJ11
ENSG00000188293	35.4534	-1.77875	0.553611	3.21299	0.00131362	0.00584473	IGFL1
ENSG00000188624	35.4163	-2.36788	0.510468	4.63864	3.51e-06	3.91e-05	IGFL3
ENSG00000204767	36.1861	-1.54586	0.326147	4.73978	2.14e-06	2.56e-05	INSYN2B
ENSG00000204866	586.163	-1.99936	0.353714	5.65247	1.58e-08	3.49e-07	IGFL2
ENSG00000205363	213.945	1.6894	0.257138	-6.56999	5.03e-11	2.1e-09	INSYN1
ENSG00000254647	18288	3.20947	0.550433	-5.83081	5.52e-09	1.39e-07	INS
ENSG00000268621	109.567	-1.20446	0.470435	2.5603	0.0104581	0.0322837	IGFL2-AS1
