# Supplementary material for: The Role of ENHO in Pancreatic Adenocarcinoma: A Bioinformatics Approach
Source: Cancers (Basel). 2025 Jun 25;17(13):2139. doi: 10.3390/cancers17132139 (PMC12248484; doi:10.3390/cancers17132139)
Supplement: Supplementary file 1 [file cancers-17-02139-s001.zip › Table S4.xlsx]

## Sheet: Sheet1
miRNA	log2FC	FDR P value
hsa-mir-592	1.248	0.0046
hsa-mir-1197	2.314	< 0.001
hsa-mir-1179	3.784	< 0.001
hsa-mir-375	2.905	< 0.001
hsa-mir-802	2.901	< 0.001
hsa-mir-4705	1.873	0.0032
hsa-mir-496	1.104	< 0.001
hsa-mir-217	2.934	< 0.001
